# Supplementary material for: Identification of immune-infiltrated hub genes as potential biomarkers of Moyamoya disease by bioinformatics analysis
Source: Orphanet J Rare Dis. 2022 Feb 23;17:80. doi: 10.1186/s13023-022-02238-4 (PMC8867641; doi:10.1186/s13023-022-02238-4)
Supplement: Supplementary file 1 — Additional file 1: Table S1. Samples information. [file 13023_2022_2238_MOESM1_ESM.xlsx]

## Sheet: Sheet1
Supplementary Table 1. Samples Information
GSE dataset	Accession	Diagnosis	Tissue	Gender	Age	Group
GSE157628	GSM4771802	Moyamoya Disease	Artery Wall (MCA)	Fenale	64	MMD
GSE157628	GSM4771803	Moyamoya Disease	Artery Wall (MCA)	Female	47	MMD
GSE157628	GSM4771804	Moyamoya Disease	Artery Wall (MCA)	Female	48	MMD
GSE157628	GSM4771805	Moyamoya Disease	Artery Wall (MCA)	Female	49	MMD
GSE157628	GSM4771806	Moyamoya Disease	Artery Wall (MCA)	Female	59	MMD
GSE157628	GSM4771807	Moyamoya Disease	Artery Wall (MCA)	Female	50	MMD
GSE157628	GSM4771808	Moyamoya Disease	Artery Wall (MCA)	Female	45	MMD
GSE157628	GSM4771809	Moyamoya Disease	Artery Wall (MCA)	Female	48	MMD
GSE157628	GSM4771810	Moyamoya Disease	Artery Wall (MCA)	Male	51	MMD
GSE157628	GSM4771811	Moyamoya Disease	Artery Wall (MCA)	Female	53	MMD
GSE157628	GSM4771812	Moyamoya Disease	Artery Wall (MCA)	Female	43	MMD
GSE157628	GSM4771813	Internal Carotid Artery Aneurysm	Artery Wall (MCA)	Female	62	Non-MMD
GSE157628	GSM4771814	Internal Carotid Artery Aneurysm	Artery Wall (MCA)	Female	78	Non-MMD
GSE157628	GSM4771815	Internal Carotid Artery Aneurysm	Artery Wall (MCA)	Female	79	Non-MMD
GSE157628	GSM4771816	Internal Carotid Artery Aneurysm	Artery Wall (MCA)	Female	70	Non-MMD
GSE157628	GSM4771817	Internal Carotid Artery Aneurysm	Artery Wall (MCA)	Female	65	Non-MMD
GSE157628	GSM4771818	Internal Carotid Artery Aneurysm	Artery Wall (MCA)	Female	71	Non-MMD
GSE157628	GSM4771819	Epilepsy	Artery Wall (MCA)	Male	56	Non-MMD
GSE157628	GSM4771820	Epilepsy	Artery Wall (MCA)	Male	14	Non-MMD
GSE157628	GSM4771821	Epilepsy	Artery Wall (MCA)	Male	20	Non-MMD
GSE141024	GSM4192563	Moyamoya Disease	Artery Wall (STA)	Female	48	Non-MMD
GSE141024	GSM4192564	Moyamoya Disease	Artery Wall (STA)	Male	51	Non-MMD
GSE141024	GSM4192565	Moyamoya Disease	Artery Wall (STA)	Female	53	Non-MMD
GSE141024	GSM4192566	Moyamoya Disease	Artery Wall (STA)	Female	43	Non-MMD
GSE141024	GSM4192567	Internal Carotid Artery Aneurysm	Artery Wall (STA)	Female	62	Non-MMD
GSE141024	GSM4192568	Internal Carotid Artery Aneurysm	Artery Wall (STA)	Female	78	Non-MMD
GSE141024	GSM4192569	Internal Carotid Artery Aneurysm	Artery Wall (STA)	Female	79	Non-MMD
GSE141024	GSM4192570	Internal Carotid Artery Aneurysm	Artery Wall (STA)	Female	70	Non-MMD
MMD: Moyamoya disease; MCA: middle cerebral artery; STA: superficial temporal artery.
