# Supplementary material for: Identification of immune-infiltrated hub genes as potential biomarkers of Moyamoya disease by bioinformatics analysis
Source: Orphanet J Rare Dis. 2022 Feb 23;17:80. doi: 10.1186/s13023-022-02238-4 (PMC8867641; doi:10.1186/s13023-022-02238-4)
Supplement: Supplementary file 2 — Additional file 2: Table S2. The top 200 DEGs as shown in Fig. 2 heatmap. [file 13023_2022_2238_MOESM2_ESM.xlsx]

## Sheet: Sheet1
Gene	logFC	AveExpr	t	P.Value	adj.P.Val	B
ICE1	-5.76312	6.26344	-19.1011	7.20896e-07	0.00920401	5.81129
NR2F1	-6.23896	6.30146	-18.5935	8.53716e-07	0.00920401	5.71424
STK39	-5.49503	5.49249	-17.4087	1.28988e-06	0.00920401	5.46661
CACNA2D2	-6.40502	7.35449	-16.3717	1.89387e-06	0.00920401	5.22251
RPA3	-5.33986	5.65425	-16.3231	1.92939e-06	0.00920401	5.21037
LIN7A	-5.3734	5.56167	-15.5257	2.63703e-06	0.00920401	5.00169
TRIP4	-4.80268	5.30279	-15.3397	2.84272e-06	0.00920401	4.95026
BAG5	-6.17471	5.96526	-15.2911	2.89948e-06	0.00920401	4.93664
FAM219B	-5.05596	5.43303	-15.274	2.91973e-06	0.00920401	4.93184
PIK3C3	-5.98699	7.79518	-15.2496	2.94896e-06	0.00920401	4.92496
LINC00938	-5.95216	5.19606	-14.8305	3.5073e-06	0.0093843	4.80384
ZNF543	-5.72142	7.13046	-14.7128	3.68542e-06	0.0093843	4.76877
B4GALT4	-4.65098	5.47014	-14.1504	4.69456e-06	0.0093843	4.59446
B3GALNT2	-4.96892	5.70599	-14.0073	5.00001e-06	0.0093843	4.54826
COA4	-5.9184	6.48346	-13.8917	5.26367e-06	0.0093843	4.51035
SLC7A6OS	-5.94682	6.28318	-13.7517	5.60457e-06	0.0093843	4.46377
PIP5K1C	-5.48621	6.96067	-13.6372	5.90224e-06	0.0093843	4.42512
CLUAP1	-4.42013	5.94566	-13.6036	5.99308e-06	0.0093843	4.41367
ANKH	-4.99936	5.4394	-13.5199	6.2265e-06	0.0093843	4.38494
WDR36	-5.05693	5.18598	-13.4829	6.3328e-06	0.0093843	4.37218
ABCB7	-5.36069	5.94393	-13.4746	6.35702e-06	0.0093843	4.3693
SPTLC2	-4.68502	5.48118	-13.3462	6.74483e-06	0.0093843	4.32445
DPY19L1	-4.33152	5.32221	-13.1402	7.42563e-06	0.0093843	4.25102
AF274942	-4.37805	5.25521	-13.1143	7.51649e-06	0.0093843	4.24168
LDOC1L	-5.82725	6.4352	-13.1142	7.51682e-06	0.0093843	4.24165
KIAA0020	-5.64613	7.5338	-12.8739	8.42588e-06	0.0101146	4.15342
USP15	-4.72802	7.35322	-12.6882	9.21543e-06	0.0102722	4.08348
HYMAI	-4.69589	5.72982	-12.5605	9.808e-06	0.010301	4.03446
ZNF615	-3.7506	4.61283	-12.4968	1.01201e-05	0.010301	4.00971
NSMCE1	-4.59848	6.34039	-12.3544	1.08593e-05	0.010301	3.95374
INTS12	-5.48485	7.96422	-12.1309	1.21493e-05	0.010301	3.86383
USP14	-5.36975	4.99995	-12.1073	1.22954e-05	0.010301	3.8542
C6orf203	-4.94562	5.7985	-12.0137	1.28956e-05	0.010301	3.8157
MAP3K7	-5.04534	6.83258	-11.9566	1.32785e-05	0.010301	3.79199
THG1L	-3.98314	5.17657	-11.9125	1.35826e-05	0.010301	3.77359
NDUFA9	-4.83367	5.66385	-11.8935	1.37161e-05	0.010301	3.76563
ZNF622	-3.88055	7.14386	-11.7895	1.44753e-05	0.010301	3.72168
TRAF6	-5.10509	7.64105	-11.7635	1.46728e-05	0.010301	3.71058
POLR3B	-4.49698	4.44574	-11.7415	1.48416e-05	0.010301	3.70121
LUC7L	-4.84276	6.20079	-11.6787	1.53375e-05	0.010301	3.67423
PIGH	-4.04275	5.52085	-11.5334	1.65599e-05	0.010301	3.61098
C2orf69	-3.65053	4.58512	-11.4483	1.7327e-05	0.010301	3.57343
AUTS2	-3.61996	6.04104	-11.4359	1.74424e-05	0.010301	3.56792
KIAA1468	-4.02954	4.98545	-11.4198	1.75929e-05	0.010301	3.56077
MSANTD4	-3.8964	6.44844	-11.4154	1.76349e-05	0.010301	3.55879
COL12A1	-5.5767	6.18801	-11.3702	1.80674e-05	0.010301	3.53861
NUDT15	-5.09154	5.18473	-11.3226	1.85368e-05	0.010301	3.5172
PRKCSH	-4.18301	6.45099	-11.2978	1.87873e-05	0.010301	3.50598
BACH1-IT2	-4.60606	5.38391	-11.2824	1.89439e-05	0.010301	3.49904
FASTKD2	-4.68734	5.90685	-11.2648	1.91252e-05	0.010301	3.49106
ZNF573	-4.87942	5.71813	-11.1706	2.01316e-05	0.010301	3.44801
RSAD1	-5.19485	5.81709	-11.1603	2.02459e-05	0.010301	3.44325
PDK3	-5.38314	6.31749	-11.1423	2.04463e-05	0.010301	3.43496
PCDHB15	-5.10965	5.5883	-11.1135	2.07714e-05	0.010301	3.42166
SNORD45B	-4.0764	5.31389	-11.0878	2.10663e-05	0.010301	3.40977
EAF1	-5.74448	6.95548	-11.082	2.11342e-05	0.010301	3.40705
DERL1	-6.27662	8.16985	-11.0719	2.12524e-05	0.010301	3.40234
PRO2852	-4.63553	6.53636	-11.0665	2.13148e-05	0.010301	3.39986
ASB7	-4.40889	5.90003	-11.0632	2.13546e-05	0.010301	3.39828
SOS2	-4.56261	5.66007	-11.0341	2.16992e-05	0.010301	3.38474
KCTD18	-5.69471	6.12407	-11.0245	2.18153e-05	0.010301	3.38023
MRPL14	-4.84214	6.55336	-11.0056	2.20444e-05	0.010301	3.37138
ZNRD1	-3.64943	7.30826	-11	2.21129e-05	0.010301	3.36875
AKIRIN2	-5.59866	6.29452	-10.8815	2.36212e-05	0.0106847	3.31267
SETD6	-4.23706	5.17355	-10.8383	2.42007e-05	0.0107904	3.292
ADORA3	4.12069	4.92038	10.7579	2.5322e-05	0.0109337	3.25327
FAM173B	-3.94006	4.71141	-10.7523	2.54028e-05	0.0109337	3.25054
GTF2E2	-3.99031	5.18213	-10.7405	2.5573e-05	0.0109337	3.24482
PCMTD2	-3.97165	4.98192	-10.6686	2.66393e-05	0.0110333	3.20974
SUPT16H	-4.57085	5.7928	-10.6596	2.67763e-05	0.0110333	3.20533
RBAK	-4.05519	5.59315	-10.65	2.69224e-05	0.0110333	3.20065
MTPAP	-3.41893	4.91292	-10.6308	2.722e-05	0.0110333	3.19118
KCTD1	-4.31424	5.1527	-10.5993	2.77151e-05	0.01109	3.17564
ITPK1-AS1	-4.48242	4.96889	-10.5624	2.83082e-05	0.0111279	3.15736
SLC25A13	-4.69914	5.09589	-10.5493	2.85229e-05	0.0111279	3.15083
ABHD12	-3.83719	4.86429	-10.4883	2.95442e-05	0.0111295	3.12038
HEIH	-4.22832	6.07854	-10.3934	3.12194e-05	0.0111295	3.07248
EXOSC3	-4.48164	7.5986	-10.3905	3.12728e-05	0.0111295	3.07099
TRIM5	-3.94645	5.09114	-10.3797	3.14703e-05	0.0111295	3.06551
MAP2K5	-3.55357	4.69361	-10.327	3.24559e-05	0.0111295	3.03863
BRMS1L	-5.04588	5.30432	-10.3195	3.26e-05	0.0111295	3.03476
DAPK2	3.94495	6.41202	10.3141	3.27021e-05	0.0111295	3.03203
MAU2	-5.217	6.99274	-10.2784	3.33964e-05	0.0111295	3.01367
TTC4	-3.57065	5.61027	-10.2674	3.36147e-05	0.0111295	3.00797
GAPVD1	-4.27292	5.74012	-10.2091	3.47932e-05	0.0111295	2.97779
GATAD1	-6.4836	5.9212	-10.1894	3.52015e-05	0.0111295	2.96755
CLK4	-4.62144	6.09288	-10.1779	3.54445e-05	0.0111295	2.96151
LOC101929910	-3.97137	7.91387	-10.1721	3.55656e-05	0.0111295	2.95851
TBC1D23	-3.68202	4.8205	-10.1641	3.57362e-05	0.0111295	2.95431
GPM6B	-4.45418	5.13445	-10.1414	3.6223e-05	0.0111295	2.94241
SMC3	-5.22242	9.30856	-10.1293	3.6486e-05	0.0111295	2.93605
VBP1	-4.78698	6.03044	-10.1289	3.64926e-05	0.0111295	2.93589
DNAJC19	-4.5518	6.411	-10.1231	3.66196e-05	0.0111295	2.93283
MON2	-3.39567	6.09001	-10.1223	3.66371e-05	0.0111295	2.93241
ACAT1	-3.98247	6.47432	-10.1135	3.68301e-05	0.0111295	2.92778
TM2D2	-4.3726	7.31027	-10.1134	3.68336e-05	0.0111295	2.9277
ZBTB8A	-3.67287	6.86834	-10.1042	3.70366e-05	0.0111295	2.92286
SNORA66	-4.54416	5.29722	-10.1004	3.71199e-05	0.0111295	2.92088
COA7	-4.37626	6.44524	-10.0893	3.73686e-05	0.0111295	2.915
MTERF2	-5.39999	5.6128	-10.086	3.74419e-05	0.0111295	2.91327
LYSMD3	-4.07889	4.27976	-10.0154	3.90667e-05	0.0112899	2.87576
LOC101927027	-5.70875	5.98594	-9.99618	3.95218e-05	0.0113167	2.86551
ARL16	-3.39778	6.27025	-9.95689	4.04729e-05	0.011362	2.84445
PFDN6	-3.44377	5.45259	-9.95325	4.05623e-05	0.011362	2.8425
PSMB2	-3.70679	9.54908	-9.94474	4.07723e-05	0.011362	2.83792
WDR54	-5.51918	5.3543	-9.8916	4.21121e-05	0.0114565	2.80921
LOC100131929	-4.099	6.04985	-9.88769	4.22126e-05	0.0114565	2.80709
THC2511093	-4.57402	5.8206	-9.87164	4.26284e-05	0.0114696	2.79838
SEC63	-4.48848	7.83792	-9.81095	4.42431e-05	0.0117395	2.76526
NDUFS3	-6.49662	7.0906	-9.80579	4.43836e-05	0.0117395	2.76243
NDUFAF5	-4.54758	5.25607	-9.78209	4.50357e-05	0.0118118	2.74942
SOCS7	-5.30467	4.98524	-9.69679	4.74748e-05	0.0123296	2.70224
C9orf91	-3.68362	6.9792	-9.6858	4.78e-05	0.0123296	2.69613
CMIP	-4.90885	8.04973	-9.63774	4.92523e-05	0.0126001	2.66927
PDPR	-3.72927	5.54297	-9.58729	5.08316e-05	0.0127267	2.6409
DPY19L2P1	-4.71557	5.34209	-9.57767	5.11393e-05	0.0127267	2.63546
CFAP126	-3.7819	5.07675	-9.55826	5.17666e-05	0.0127267	2.62448
ARG2	-4.6021	6.87119	-9.5446	5.22135e-05	0.0127267	2.61674
SNORD45C	-4.41725	3.88739	-9.51893	5.30652e-05	0.0127267	2.60214
C1orf131	-3.81765	4.9304	-9.51249	5.32813e-05	0.0127267	2.59847
COX10	-3.87647	4.84561	-9.48375	5.42586e-05	0.0127267	2.58206
ZKSCAN1	-3.82163	6.03424	-9.48245	5.43032e-05	0.0127267	2.58131
GPC4	-3.66267	6.43692	-9.48033	5.43762e-05	0.0127267	2.5801
DGKH	-3.57744	4.94364	-9.45473	5.5266e-05	0.0127267	2.56542
GLUD2	-4.40521	8.45507	-9.45339	5.53129e-05	0.0127267	2.56466
CRYGC	2.93164	6.21895	9.43283	5.60406e-05	0.0127267	2.55282
MDM2	-3.18553	5.46294	-9.41615	5.66388e-05	0.0127267	2.54321
MED20	-3.80518	5.48084	-9.40847	5.69166e-05	0.0127267	2.53877
LOC100507209	-5.10728	4.94394	-9.39482	5.74144e-05	0.0127267	2.53088
SLC30A2	3.43978	6.10762	9.39389	5.74485e-05	0.0127267	2.53034
NCDN	-4.28175	6.27716	-9.3886	5.76431e-05	0.0127267	2.52727
RNF34	-4.35813	5.3185	-9.38758	5.76805e-05	0.0127267	2.52668
PARN	-3.85411	7.01198	-9.38655	5.77185e-05	0.0127267	2.52608
GARS	-4.60664	6.32301	-9.38055	5.79403e-05	0.0127267	2.5226
THC2662402	-4.57493	5.20069	-9.3706	5.83103e-05	0.0127267	2.51683
ACSS1	-3.21445	7.27691	-9.35559	5.88736e-05	0.0127396	2.5081
CYS1	-4.95313	6.08655	-9.33234	5.97581e-05	0.0127396	2.49455
TXNRD1	-4.35454	6.365	-9.33086	5.98147e-05	0.0127396	2.49368
CHCHD6	-4.93623	5.36983	-9.326	6.00018e-05	0.0127396	2.49085
Z39353	-5.40322	5.25006	-9.31327	6.0495e-05	0.0127575	2.4834
TTC14	-3.32609	6.03874	-9.27686	6.19313e-05	0.0129727	2.46203
C2orf47	-3.68769	5.72694	-9.25754	6.27092e-05	0.0130481	2.45066
TMEM5	-4.72241	7.00342	-9.23923	6.34571e-05	0.0131163	2.43984
FOXJ3	-4.30017	7.28018	-9.20757	6.47739e-05	0.0133004	2.42109
SMARCC1	-4.28856	8.38977	-9.18859	6.55788e-05	0.0133776	2.4098
TEP1	-4.92442	5.93069	-9.12826	6.82132e-05	0.0137283	2.37375
PSEN1	-3.70646	6.60562	-9.12058	6.85573e-05	0.0137283	2.36913
ZSCAN25	-3.27769	5.82559	-9.11924	6.86172e-05	0.0137283	2.36833
MAML1	-2.93027	5.97317	-9.10046	6.94679e-05	0.01381	2.35703
AASDHPPT	-3.97421	7.91536	-9.08735	7.00685e-05	0.0138412	2.34913
FZD3	-3.7185	4.73574	-9.04571	7.20174e-05	0.0139585	2.32393
XR_171111	-4.48772	6.4371	-9.03004	7.27663e-05	0.0139585	2.31441
RAB4A	-4.19507	5.44649	-9.02868	7.28317e-05	0.0139585	2.31359
ZBTB33	-4.71507	4.8439	-9.02758	7.28846e-05	0.0139585	2.31292
MCM3AP	-3.24701	6.58017	-9.0273	7.28985e-05	0.0139585	2.31274
RNF41	-4.37264	5.17325	-9.01015	7.37304e-05	0.0140114	2.3023
DNMBP	-4.37214	5.25304	-8.98957	7.47429e-05	0.0140114	2.28974
URB2	-4.09226	6.49281	-8.98473	7.49834e-05	0.0140114	2.28678
CHD7	-4.52927	4.57114	-8.96854	7.57945e-05	0.0140114	2.27686
TRMT61B	-3.30555	4.02204	-8.95378	7.65425e-05	0.0140114	2.2678
HERPUD2	-3.17429	6.26175	-8.95135	7.66666e-05	0.0140114	2.26631
WDR37	-2.97867	6.40494	-8.93863	7.73193e-05	0.0140114	2.25848
EIF2B2	-4.06687	7.07354	-8.93212	7.76558e-05	0.0140114	2.25447
YARS	-3.00171	7.67018	-8.93196	7.76639e-05	0.0140114	2.25438
NEK4	-3.72776	5.43597	-8.91479	7.85599e-05	0.0140916	2.24378
ASUN	-3.68638	6.14952	-8.89641	7.95316e-05	0.0140979	2.23242
SLC6A17	-3.6846	7.43362	-8.8857	8.01045e-05	0.0140979	2.22578
H2AFX	2.846	10.2067	8.87328	8.07746e-05	0.0140979	2.21807
TRMT6	-3.5095	5.06434	-8.85529	8.17568e-05	0.0140979	2.20688
CCDC186	-2.95737	4.29968	-8.83395	8.29393e-05	0.0141896	2.19358
KLHDC2	-5.03008	5.72256	-8.82578	8.33973e-05	0.0141896	2.18847
SERTM1	2.67288	6.72795	8.8015	8.4776e-05	0.0141896	2.17326
AGPS	-3.23886	6.7381	-8.79419	8.51959e-05	0.0141896	2.16868
LYN	-3.8129	4.79778	-8.79254	8.52909e-05	0.0141896	2.16764
MORC2	-3.88793	3.8337	-8.78139	8.5937e-05	0.0141896	2.16063
XYLT1	-3.03289	4.541	-8.77443	8.63434e-05	0.0141896	2.15625
TMEM120A	-3.96983	8.30959	-8.76209	8.70686e-05	0.0141896	2.14848
FLJ38576	3.10448	6.70665	8.76171	8.70912e-05	0.0141896	2.14824
GPR75	-3.87587	6.97502	-8.76144	8.71071e-05	0.0141896	2.14807
CSH2	2.87321	6.64986	8.75835	8.72898e-05	0.0141896	2.14612
ZNF672	-3.84353	7.39848	-8.73694	8.85695e-05	0.0141948	2.13259
TYMS	-4.53024	5.49324	-8.7281	8.91036e-05	0.0141948	2.12699
STAT1	-3.54437	5.60887	-8.72225	8.94596e-05	0.0141948	2.12328
CEP57	-3.75022	7.5135	-8.68877	9.15268e-05	0.0141948	2.10201
NMRAL1	-3.68429	8.02273	-8.68718	9.16259e-05	0.0141948	2.101
STXBP5	-2.84232	5.58612	-8.68048	9.20471e-05	0.0141948	2.09672
SNORD4A	-3.7598	5.12624	-8.65729	9.35201e-05	0.0141948	2.08192
GTPBP10	-3.91883	5.94445	-8.65296	9.37984e-05	0.0141948	2.07914
ZDHHC6	-3.30185	5.95953	-8.65264	9.38193e-05	0.0141948	2.07893
NKX2-6	3.17504	4.79971	8.65168	9.38809e-05	0.0141948	2.07832
CCDC24	4.08712	6.67717	8.65145	9.38954e-05	0.0141948	2.07818
PCGF3	-3.20471	4.97264	-8.65118	9.39133e-05	0.0141948	2.078
NMT2	-3.65832	4.70387	-8.64814	9.41091e-05	0.0141948	2.07606
LOC101927943	3.12224	6.44164	8.6476	9.4144e-05	0.0141948	2.07571
IMPDH1	-4.38986	6.33178	-8.62635	9.55283e-05	0.0143343	2.06208
TASP1	-3.84188	5.60393	-8.61523	9.62625e-05	0.0143754	2.05493
KHK	-3.60876	4.68228	-8.56956	9.93447e-05	0.0145199	2.02545
THC2539168	-3.68557	4.81241	-8.56737	9.94948e-05	0.0145199	2.02403
USP13	-4.43819	7.3829	-8.55951	0.000100038	0.0145199	2.01894
